# Supplementary material for: Response of Benthic Foraminifera to Organic Matter Quantity and Quality and Bioavailable Concentrations of Metals in Aveiro Lagoon (Portugal)
Source: PLoS One. 2015 Feb 23;10(2):e0118077. doi: 10.1371/journal.pone.0118077 (PMC4338042; doi:10.1371/journal.pone.0118077)
Supplement: S1 Appendix — For each site the location (latitude and longitude metric coordinates and depth) and the results of phisico-chemical parameters, textural, mineralogical and geochemical data are listed. The percentage of selected species (according to the criteria for statistical analysis see the section Materials and methods—Data Analysis) are also presented. Legend. Sal—salinity; Temp—temperature (°C); As, Ca, Cd, Co, Cu, Ni, Pb, S and Zn total concentrations; PLI—pollution load index; TOC—total organic carbon; C:S—carbon/sulfur ratio; CHO—carbohydrates; PTN—proteins; LIP—lipids; TBP—total biopolymers abundance; PTN/CHO+LIP—proteins/ carbohydrates + lipids ratio; CHO/PTN+LIP—carbohydrates / proteins + lipids ratio; LIP/CHO+PTN—lipids / carbohydrates + proteins ratio; available concentrations of metals each metal (As, Ca, Cd, Co, Cs, Cu, Hg, Ni, Pb and Zn) in each extracted phase (S1, S2, S3), per phase (S1, S2 and S3) and in all phases (TA); Shannon—values of Shannon Index; FD—foraminifera density. (XLSX) [file pone.0118077.s001.xlsx]

## Sheet: Biotic and abiotic
Sites	Metric Coordinates		Depth	Sal	Temp	pH	Eh	Textural Group	Sed. Mean Grain Size	Sand Fraction	Fine Fraction	Calcite	Opal C/CT	Pyrite	As	Ca	Cd	Co	Cr	Cu	Ni	Pb	S	Zn	PLI	TOC	C:S	CHO	PTN	LIP	TBP	PTN/CHO+LIP	CHO/PTN+LIP	LIP/CHO+PTN	As-S1	As-S2	As-S3	Ca-S1	Ca-S2	Ca-S3	Cd-S1	Cd-S2	Cd-S3	Co-S1	Co-S2	Co-S3	Cs-S1	Cs-S2	Cs-S3
	X	Y	m		ºC		mV		µm	%	%	%	%	%	mg kg-1	%	mg kg-1	mg kg-1	mg kg-1	mg kg-1	mg kg-1	mg kg-1	%	mg kg-1		%		mg/g	mg/g	mg/g	mg/g	PTN/CHO+LIP	CHO/PTN+LIP		µg kg-1	µg kg-1	µg kg-1	mg kg-1	mg kg-1	mg kg-1	µg kg-1	µg kg-1	µg kg-1	µg kg-1	µg kg-1	µg kg-1	µg kg-1	µg kg-1	µg kg-1
A1	528884	4.52322e+06	1.5	20.1	20.8	6.8	-33.4	Sandy Mud	18.4466	10.6089	89.3911	1.31052	0	2.1842	22	0.33	0.9	10.4	70	41.5	30	34.6	1.4	401	40.4843	3.4756	2.77183	2.2182	3.47465	2.1052	7.79806	0.803684	0.397537	0.369798	1973	4856	4259	1942	446	363	146	85	210	585	547	1153	59	71	57
A2	528892	4.52255e+06	1	21.4	20.8	8.87	-22	Sandy Mud	19.1654	12.7575	87.2425	0	1.90956	2.18804	23	0.33	0.9	10.3	76	39.1	31	41.3	1.1	411	41.9887	3.20273	4.10865	2.81282	3.2736	1.18642	7.27285	0.818555	0.630675	0.194929	822	3311	6456	1605	1910	2465	286	240	742	648	556	2776	43	20	37
A3	528345	4.52087e+06	0.5	22.6	20.7	7.4	-41.9	Sandy Mud	18.7633	11.5785	88.4215	1.58395	2.71534	3.86936	20	0.29	0.6	9.9	70	35.6	29.5	38.3	1	372	37.1218	2.9026	3.62789	1.99199	3.2736	1.68439	6.94997	0.890443	0.401773	0.319886	992	2875	6034	1820	1638	2592	207	112	673	656	496	2621	42	20	38
A4	528465	4.5194e+06	0.5	23	20.7	7.27	-33.4	Sandy Mud	37.9866	29.9537	70.0463	0	0	2.51414	23	0.34	0.7	11.3	68	31.2	32.2	37.8	1.5	377	38.7967	2.2325	3.01522	2.59307	3.02885	1.36878	6.99069	0.764504	0.589653	0.243471	925	1590	5976	2518	2066	3246	198	104	568	354	273	1724	41	25	32
A5	528079	4.51815e+06	0.5	23.2	22.1	7.21	-31.6	Sandy Mud	32.728	28.4914	71.5086	1.57149	0	2.91849	22	0.33	0.7	11.1	69	30.3	30.9	39.3	1.4	417	38.9015	2.1391	3.13697	3.15215	4.01224	1.24253	8.40691	0.912977	0.599864	0.173432	944	1483	6110	1949	1647	2503	173	93	524	345	259	1648	48	25	36
A6	527736	4.51664e+06	0.5	23.5	22.3	7.36	-39.7	Muddy Sand	60.2999	52.5673	47.4327	1.88299	0	2.68998	23	0.37	1	11.4	72	38.5	30.1	39.2	1.3	523	43.5748	1.3556	2.57352	1.59126	2.37325	1.0223	4.98682	0.908052	0.468631	0.257863	1548	2718	6618	2589	2121	3614	56	26	823	369	325	1741	36	28	36
A7	528113	4.5163e+06	0.5	23.6	20.8	7.65	-55.3	Sand	368.011	97.2758	2.72421	1.5604	0	0.835926	12	1.48	4.1	8.1	40	21.1	17.3	28.7	1.1	684	36.727	0.08142	4.7866	0.0252068	0.227273	0.0502174	0.302697	3.01326	0.0908386	0.198897	632	484	1410	11429	134	397	174	15	32	129	89	404	25	45	82
A8	530518	4.51676e+06	0	21.4	23.6	7.93	-72	Muddy Sand	138.271	77.3131	22.6869	0	2.11156	1.68925	21	0.31	1	9	62	33.8	25.6	36.2	0.8	431	38.2528	3.2033	3.54921	2.69972	3.75	2.0491	8.49881	0.789671	0.465541	0.317703	1347	2920	5839	1911	1650	2631	102	15	729	633	419	2379	35	27	40
A9	530599	4.51687e+06	0	20.3	26	7.34	-23.9	Sandy Mud	22.2303	20.1394	79.8606	0.613497	6.13497	2.76074	19	0.32	0.7	9.7	63	34.5	27.5	66.4	1.1	380	39.2551	3.0464	3.18925	1.8304	3.66259	1.79661	7.2896	1.00981	0.335288	0.327072	1082	2130	6564	1273	1379	1916	105	21	557	569	501	2239	33	22	38
A10	529414	4.51755e+06	0.5	23.8	21.8	7.4	-43.4	Sandy Mud	22.5398	20.6637	79.3363	0	6.73401	1.88552	23	0.35	0.7	10.2	69	37.5	28.4	37.8	0.8	355	38.3647	3.0006	3.32853	1.87565	3.61888	1.67036	7.16489	1.02055	0.354615	0.304004	981	3521	5878	1953	1872	3029	125	39	586	585	545	2428	36	32	39
A11	527635	4.5172e+06	1.8	24.5	20.4	7.15	-28.3	Muddy Sand	54.7548	60.1679	39.8321	0	1.90719	1.48337	20	0.48	0.6	9.5	59	32.3	26.7	37.1	0.9	343	34.7761	1.2525	3.16608	2.10832	2.51311	0.837144	5.45858	0.853213	0.629303	0.181144	1748	3820	5760	4152	2264	3929	352	105	741	875	566	2364	44	20	33
A12	527496	4.51562e+06	1.3	24.2	20.1	7.38	-41	Muddy Sand	255.346	89.7079	10.2921	0	2.93726	2.30785	18	0.44	0.7	9.1	52	26.1	24.5	33.4	0.9	226	30.9135	0.24972	3.49181	0.434333	0.891608	0.249404	1.57535	1.30402	0.380656	0.188096	740	2128	4715	3453	2052	3762	241	201	441	568	368	1930	33	20	31
A13	527595	4.51519e+06	1.5	24.6	20.5	7.21	-32	Muddy Sand	53.7804	64.3669	35.6331	0.647017	3.01941	2.01294	16	0.63	0.5	7.4	47	25.1	21.7	26.4	0.9	205	26.4242	1.1545	3.48129	0.402017	1.81381	0.573432	2.78926	1.85946	0.168402	0.258789	1300	1991	4570	5024	2704	4711	236	145	348	519	271	1470	34	13	37
A14	530007	4.52104e+06	0.5	17.1	19.7	7.22	-31	Sandy Mud	30.6636	23.413	76.587	0.608931	1.21786	1.82679	24	0.3	1.1	10.1	63	46	27.1	29.7	1.1	501	41.6353	3.2573	3.53007	1.36505	3.2299	1.64231	6.23725	1.074	0.28017	0.357416	2008	2763	6312	2339	1593	2113	631	203	990	1062	531	2439	47	16	38
A15	529637	4.52007e+06	0.8	18.1	19.7	7.03	-20	Sandy Mud	27.2168	32.4643	67.5357	0	13.6284	2.44613	22	0.29	0.8	8.9	54	36.9	26	35.9	0.9	453	37.3959	2.1965	4.00741	0.825362	4.51486	1.06158	6.4018	2.39269	0.148009	0.198789	1013	2452	7452	1499	1396	1888	204	36	638	787	522	2497	40	14	41
A16	529695	4.51892e+06	0.5	17.5	19.7	7	-20	Sandy Mud	23.2738	22.4744	77.5256	0.379064	2.27438	1.32672	18	0.31	0.8	8.1	49	34.4	23.5	31.7	0.9	339	33.0944	2.5107	3.15007	0.986944	3.41346	1.22149	5.6219	1.54565	0.212935	0.277586	1307	2451	5297	1949	1523	2257	405	262	719	702	478	2209	38	16	30
A17	526251	4.51406e+06	0.5	25.3	20.8	7.27	-34	Sandy Mud	28.7548	24.9082	75.0918	0.511509	5.11509	2.21654	28	0.37	0.4	10.2	70	27.6	28.4	43.7	1.5	220	33.9054	2.0678	3.88261	0.844752	5.03934	1.55814	7.44223	2.09719	0.128042	0.264806	1513	1882	7750	2764	2006	3061	177	180	388	437	372	1941	42	24	24
A18	525791	4.50907e+06	0.5	25.8	19.7	7.32	-37	Sandy Mud	33.5255	33.1113	66.8887	1.43111	4.57954	2.38518	19	0.27	0.2	9.5	56	20.2	26.6	34.5	1.3	104	24.0775	1.70059	2.35428	0.747802	4.18706	1.28461	6.21948	2.06014	0.136668	0.260314	1075	2520	3088	5681	776	462	180	91	130	583	527	1137	44	110	59
A19	527092	4.50703e+06	0.5	26.2	21.4	7.48	-46	Muddy Sand	54.074	63.2029	36.7971	1.9975	2.66333	0.998748	18	0.65	0.5	6.9	46	23.6	22.3	31.4	0.7	137	25.6509	1.2745	4.99314	0.66378	2.05857	0.565016	3.28736	1.67527	0.253005	0.207547	1018.42	2387.37	2925.47	13676.5	1868.15	1112.22	450	227.5	325	423.442	382.768	825.821	44	110	59
A20	528792	4.50858e+06	0.5	23.8	17.9	7.5	-49	Sandy Mud	37.0104	37.6925	62.3075	1.27932	4.26439	2.55864	18	0.39	0.4	8.9	50	19.9	26.2	24	1.4	107	24.3679	2.0988	4.66296	0.8803	5.03934	1.16538	7.08502	2.4634	0.141876	0.196867	1018.42	2387.37	2925.47	8205.89	1120.89	667.333	360	182	260	546.179	493.716	1065.19	46	111	62
A21	528582	4.5083e+06	0.5	22.8	18.7	7.2	-30	Muddy Sand	49.163	55.9372	44.0628	1.12782	4.22932	2.53759	27	0.38	0.3	7.3	44	20.6	20.8	23.8	1.1	111	23.2487	3.8025	5.81218	0.86091	4.16521	1.54412	6.57024	1.73188	0.15079	0.307218	1527.63	3581.05	4388.21	7995.48	1092.15	650.222	270	136.5	195	447.989	404.958	873.695	44	110	59
A22	529929	4.50861e+06	0.5	22.6	18.5	7.2	-29	Muddy Sand	196.576	82.2133	17.7867	3.56915	3.56915	1.2747	29	0.45	0.6	7.6	52	29.4	24.9	35.2	0.8	162	30.9036	0.5109	3.80247	0.372932	2.11101	0.668818	3.15276	2.02641	0.134156	0.269256	2326	4139	8312	3585	2214	3314	283	186	443	634	337	1800	39	11	25
A23	530956	4.50818e+06	0.5	22.4	19.7	7.1	-27	Muddy Sand	62.0873	55.41	44.59	0	3.37338	1.68669	30	0.32	0.3	7.6	46	27.1	22.6	35.8	1	138	26.9212	3.4721	5.81416	0.86091	4.73339	1.60022	7.19453	1.92326	0.135927	0.286045	2840	3276	9518	2577	1653	2423	177	130	297	503	300	1652	46	10	28
A24	531523	4.50814e+06	0.5	19.3	20.3	7	-19	Sandy Mud	27.8962	23.2108	76.7892	4.36336	2.52615	4.59301	30	0.44	0.2	10.6	55	21.7	24.6	50.1	1.6	135	27.8892	4.1268	3.5071	0.886763	5.43269	2.77851	9.09797	1.48221	0.107994	0.439676	2986	4775	4555	1895	1749	1899	106	136	208	778	1199	3332	88	14	46
A25	532197	4.50799e+06	0.5	19.5	23.5	7.1	-23	Sandy Mud	32.1019	30.6297	69.3703	1.07009	0	0.963082	45	0.38	0.8	8.2	58	39.1	26.5	36	0.8	218	37.6469	3.5259	5.20443	1.99199	3.77185	2.49797	8.2618	0.840065	0.31771	0.433386	4013	5548	11455	2837	1919	2423	371	268	517	681	324	1719	43	9	26
A26	531502	4.50849e+06	0.5	19.6	19.5	7	-16	Sandy Mud	29.128	28.4101	71.5899	1.20289	2.88693	1.68404	39	0.38	0.5	7.4	51	33.8	23.4	33.4	0.9	188	31.8509	3.1431	6.4073	1.90796	4.23077	1.82466	7.96339	1.13346	0.315083	0.297237	3325	5046	14401	3195	2064	3004	346	259	490	735	344	1991	42	8	28
A27	531558	4.50892e+06	0.5	21.1	21	6.9	-13	Sandy Mud	25.2685	27.9235	72.0765	1.13636	3.97727	1.98864	12	0.81	0.2	5.6	43	13.5	18.6	21.2	1.2	69	16.735	2.8534	3.56729	0.696096	3.72815	1.05316	5.47741	2.13127	0.145587	0.238044	1715	8929	9408	1233	216	250	245	104	224	849	960	1724	70	82	64
A28	532896	4.50889e+06	0.5	19.7	20	6.9	-12	Muddy Sand	92.3603	69.4215	30.5785	2.66519	0	2.22099	73	0.35	0.5	10.4	58	38	28.2	37.2	1.2	224	39.3061	1.4014	4.74359	1.12267	3.39598	0.893253	5.41191	1.68458	0.261742	0.197681	5655	8204	22834	3182	2258	2925	402	296	597	1308	759	3758	57	9	31
A29	533083	4.50911e+06	2	19.6	20.8	7.1	-27	Sandy Mud	41.629	32.6896	67.3104	1.55763	5.81516	1.03842	57	0.55	0.5	9	48	28	25.7	33.3	1.1	169	33.1117	2.1863	5.93635	1.69467	3.94668	1.1233	6.76465	1.40054	0.334257	0.199119	4161	6705	14842	4970	3100	4529	229	159	351	866	479	2618	41	7	27
A30	533563	4.50956e+06	0.5	15.7	21.4	7.06	-19	Sandy Mud	30.6178	28.2149	71.7851	1.32603	4.45545	1.06082	81	0.33	0.6	8.6	55	40.3	27.2	35.3	0.9	244	39.7952	4.0487	6.79312	2.90977	5.12675	2.49797	10.5345	0.948039	0.381624	0.310827	4731	14302	27736	2004	2062	2443	296	332	568	722	783	2516	50	15	31
A31	524312	4.50222e+06	1	30.5	10.8	7.1	-26	Muddy Sand	172.725	82.8748	17.1252	0.849257	5.66171	0.849257	18	0.64	0.1	6.8	51	17.8	20.9	32.4	0.5	96	19.5032	0.37141	4.83626	0.456954	1.18007	0.424744	2.06177	1.33841	0.28474	0.259461	1518	2322	3664.5	5893.33	3308.8	4860.8	64	46.6667	78.6667	662.785	375.291	1625.97	35	9	23
A32	524467	4.50521e+06	0.8	27.3	15	7.2	-30	Muddy Sand	96.6395	67.49	32.51	0.455581	0.911162	0.911162	22	0.86	0.1	7.7	49	19	22.4	29.5	0.7	113	20.7319	1.76908	3.14637	0.773656	2.91521	0.508907	4.19777	2.27296	0.225943	0.137958	1855.33	2838	4478.83	7919.17	4446.2	6531.7	64	46.6667	78.6667	750.506	424.962	1841.18	37	10	27
A33	524978	4.50323e+06	0.5	27.1	10.5	6.3	-8	Muddy Sand	117.746	78.3517	21.6483	1.56076	2.34114	0.668896	18	0.99	0.4	6.5	46	18.3	20.1	30.6	0.9	106	22.8546	0.28885	3.70767	0.363237	0.961538	0.353205	1.67798	1.3421	0.27628	0.266615	1518	2322	3664.5	9116.25	5118.3	7519.05	256	186.667	314.667	633.544	358.734	1554.24	30	9	24
A34	526085	4.50392e+06	0.5	26.3	11.1	4.2	134	Muddy Sand	113.59	69.9826	30.0174	0	2.64317	0.704846	18	0.61	0.3	6.2	43	21.4	21.5	33.1	0.9	120	22.9233	0.44695	4.49368	0.372932	0.891608	0.347594	1.61213	1.23744	0.300945	0.274878	1518	2322	3664.5	5617.08	3153.7	4632.95	192	140	236	604.304	342.177	1482.51	38	12	26
A35	527727	4.50396e+06	0.5	21.8	16.1	5.1	84	Sandy Mud	37.6938	44.1821	55.8179	1.45337	4.36011	0.968914	19	0.48	0.3	6.5	46	21.3	21.6	30.7	0.8	89	22.3422	1.8043	4.48864	1.03865	3.13374	0.803479	4.97587	1.70115	0.263803	0.19257	1602.33	2451	3868.08	4420	2481.6	3645.6	192	140	236	633.544	358.734	1554.24	35	11	28
A36	527990	4.50331e+06	0.5	19.7	17.2	6.2	30	Muddy Sand	356.576	87.0424	12.9576	1.44274	0	0.961827	24	0.6	0.3	7.9	54	30.4	20.6	69.9	0.9	124	28.8744	0.68257	5.44705	0.524819	1.56031	0.666012	2.75115	1.31027	0.235733	0.31941	2024	3096	4886	5525	3102	4557	192	140	236	770	436	1889	35	9	24
A37	529041	4.50392e+06	1	18.4	18.5	5.6	56	Muddy Sand	104.516	66.2798	33.7202	0	1.27756	1.53307	25	0.4	0.5	8.1	40	33.6	23.9	68.9	1.1	122	30.7156	2.3458	5.25493	1.20023	3.77185	0.730537	5.70262	1.95355	0.266577	0.146928	2300	3600	5925	4180	2594	3662	218	144	306	1032	570	2389	49	10	28
A38	531597	4.50501e+06	1	12.5	20.9	5.3	76	Sandy Mud	49.639	46.0811	53.9189	0.63101	6.12981	1.26202	24	0.2	0.4	9.5	46	24.8	26.8	46.3	0.9	126	28.7855	2.1528	4.86684	1.16468	5.60752	0.61832	7.39052	3.14498	0.187073	0.0913026	2308	3610	5930	4178	2590	3650	215	140	300	1028	560	2370	45	9	25
A39	522437	4.50077e+06	1.9	31.9	17.5	5.9	-38	Muddy Sand	45.7061	52.8981	47.1019	3.22909	5.38182	1.15916	19	1.25	0.3	6.6	43	20.9	21.1	38.1	0.6	105	23.1575	1.7483	6.01824	1.11298	2.65297	1.13031	4.89626	1.18262	0.294183	0.30014	2648.6	3898.8	4798.13	12100.5	6326.09	11062.5	155.5	143	226	409.357	185.429	1003.36	39	9	11
A40	522204	4.49857e+06	0.9	33.6	16.5	5.3	90	Muddy Sand	121.694	71.4358	28.5642	1.69957	4.78003	0.637337	19	0.8	0.3	7.8	52	24.3	24.2	43.6	0.7	122	26.0117	0.53719	4.94241	0.712254	1.81381	0.601487	3.12755	1.38065	0.294893	0.238112	2648.6	3898.8	4798.13	7744.35	4048.7	7080	155.5	143	226	483.786	219.143	1185.79	35	10	10
A41	522393	4.49911e+06	1.7	33.5	14.8	6.8	-7	Muddy Sand	162.368	73.849	26.151	2.457	4.12776	3.34152	19	1.24	0.4	7.9	64	23.3	24.2	40.7	0.8	118	27.2221	0.63664	4.89912	0.576525	1.76136	0.584654	2.92254	1.51687	0.245746	0.250078	2648.6	3898.8	4798.13	12003.7	6275.48	10974	207.333	190.667	301.333	489.988	221.952	1200.99	45	8	9
A42	521961	4.49974e+06	0.5	33.7	14.8	7.3	-36	Muddy Sand	110.932	79.2796	20.7204	2.89586	3.61983	1.68925	18	1.56	0.3	8.1	60	20.4	25.4	35.7	0.7	111	25.0726	1.3018	6.41913	0.812435	2.25962	1.02511	4.09716	1.22969	0.247337	0.333689	2509.2	3693.6	4545.6	15101.5	7894.96	13806	155.5	143	226	502.393	227.571	1231.39	47	9	12
A43	526846	4.50305e+06	0.3	33.4	16.1	7.3	-34	Muddy Sand	61.7131	58.9965	41.0035	0	4.05719	0.579598	20	0.37	0.8	10.1	60	30.2	27.4	56	0.8	167	34.8474	0.90467	4.29874	0.582989	2.04108	0.710899	3.33497	1.57748	0.211843	0.270914	2631	2449	5421	2579	1750	2250	519	397	623	1045	536	2382	36	10	21
A44	525355	4.50157e+06	0.5	32.4	19	6.9	-14	Muddy Sand	67.8451	73.7587	26.2413	0.6687	3.00915	0.891601	19	1.11	0.3	7.4	52	23.5	22.8	37	0.8	111	24.7296	1.5269	5.863	0.715486	2.49563	0.949362	4.16048	1.49901	0.207689	0.295649	2640	2430	5410	2559	1740	2230	521	387	613	1035	526	2370	25	9	19
A45	525517	4.49941e+06	0.9	30.1	16.5	7.1	-23	Sandy Mud	24.5411	25.5799	74.4201	0.911063	2.77657	0.867679	21	1.14	0.2	7.4	52	26.7	26.6	35.7	0.9	122	24.8386	2.4864	4.11254	1.44261	3.61888	1.61425	6.67574	1.18386	0.275668	0.318928	1343	2528	3928	5600	1678	4670	157	107	223	326	190	971	28	15	13
A46	527147	4.49893e+06	0.5	29.3	18.2	7	-18	Sandy Mud	36.2171	41.7049	58.2951	5.43971	2.17588	1.45059	20	0.63	0.4	7.8	56	24.7	24.2	42.6	0.7	122	27.3665	1.3423	3.70249	1.01603	2.83654	1.01389	4.86645	1.39737	0.263874	0.263172	1353	2538	3938	5610	1688	4680	167	117	233	336	200	981	38	17	16
A47	529126	4.49916e+06	1.6	23.5	16.9	7	-20	Sandy Mud	32.231	26.8834	73.1166	1.73866	2.60799	2.17332	17	0.46	0.6	8.6	70	85.8	29	86.1	1.4	270	42.3223	3.5161	4.19562	1.84333	3.61888	0.786646	6.24886	1.37601	0.418413	0.144016	2110	2447	3960	4485	1770	3685	322	226	405	523	194	1214	49	17	14
A48	528949	4.49877e+06	1	24.6	23.1	6.9	-15	Sandy Mud	33.3077	30.9659	69.0341	6.9025	2.30083	0.69025	13	2.4	0.6	8.2	60	91.1	22.3	99.8	1.4	428	41.9827	7.36259	9.45255	2.13418	3.68444	3.62014	9.43876	0.640291	0.29217	0.622165	588	1235	132	29942	2878	17994	336	172	279	891	184	68	55	6	31
A49	522728	4.49794e+06	0.5	33.2	19.3	7.2	-31.4	Sandy Mud	42.9503	36.391	63.609	0.745033	2.98013	2.60762	15	0.46	0.6	8.4	68	83.3	28	74	1.4	251	39.9237	1.4018	2.7999	1.10005	2.85402	1.24253	5.1966	1.21832	0.268531	0.314241	2091	3078	3788	4453	2328	4071	311	286	452	521	236	1277	49	11	12
A50	519684	4.48782e+06	0	23.3	21.6	7.4	-41.5	Muddy Sand	282.87	88.022	11.978	3.23773	4.93368	2.15849	22	0.65	0.2	8.8	58	31.2	26.2	31.3	1.2	115	25.72	0.34766	4.05931	0.424638	1.04458	0.46402	1.93324	1.17546	0.281478	0.315828	1782	3309.26	4699.89	4516.45	2322.18	4263.79	173	120	230	365.951	239.317	1371.51	25	8	15
A51	520660	4.49083e+06	0	29.1	20.6	7.3	-38.2	Sand	346.913	98.6893	1.31066	0.686368	5.49094	0.915157	22	0.68	0.2	9.2	62	31.5	27.3	33.9	0.7	120	26.6501	0.6179	5.14702	0.938469	2.04983	1.13031	4.11861	0.990837	0.295103	0.378247	1782	3309.26	4699.89	4724.9	2429.35	4460.58	173	120	230	382.585	250.195	1433.85	58	10	12
A52	521523	4.49428e+06	0	31.2	19.5	6.9	-12.1	Muddy Sand	163.183	82.6235	17.3765	0.625652	4.37956	1.2513	19	0.62	0.2	8.2	58	28	25.7	32.9	0.8	117	24.8428	0.66349	3.93086	0.80274	1.48164	0.806284	3.09067	0.920833	0.350859	0.352955	1539	2858	4059	4308	2215	4067	173	120	230	341	223	1278	28	9	16
A53	522125	4.49584e+06	1.8	32.6	18.6	7.1	-22.9	Sandy Mud	18.6028	11.092	88.908	3.63253	1.10077	1.92634	19	0.97	0.3	8.5	67	36.4	27.4	41.2	1	138	29.234	2.5481	2.9596	1.9726	3.31731	2.49797	7.78787	0.742034	0.339209	0.472214	770	2397	1005	8683	2560	7588	157	125	219	261	144	982	35	9	15
Max			2	33.7	26	8.87	134	……	368.011	98.6893	89.3911	6.9025	13.6284	4.59301	81	2.4	4.1	11.4	76	91.1	32.2	99.8	1.6	684	43.5748	7.36259	9.45255	3.15215	5.60752	3.62014	10.5345	3.14498	0.630675	0.622165	5655	14302	27736	29942	7894.96	17994	631	397	990	1308	1199	3758	88	111	82
Min			0	12.5	10.5	4.2	-72	……	18.4466	10.6089	1.31066	0	0	0.579598	12	0.2	0.1	5.6	40	13.5	17.3	21.2	0.5	69	16.735	0.08142	2.35428	0.0252068	0.227273	0.0502174	0.302697	0.640291	0.0908386	0.0913026	588	484	132	1233	134	250	56	15	32	129	89	68	25	6	9
Averadge			0.722642	24.3642	19.1698	6.95755	-16.8868	……	85.356	49.8372	50.1628	1.40864	3.19041	1.74237	24.1887	0.605472	0.564151	8.57547	56.0755	31.9736	25.2377	40.3528	1.00377	225.604	31.2032	2.04297	4.36674	1.23465	3.04889	1.19711	5.48065	1.4319	0.291065	0.276158	1905.55	3428.38	6216.04	5329.53	2362.1	4009.81	237.903	154.145	392.761	621.271	407.81	1747.75	42	24.1509	31.0377
Notes
Temp	temperature
FD	foraminifera density
[truncated: 52 more columns]
