# Supplementary material for: Response of Benthic Foraminifera to Organic Matter Quantity and Quality and Bioavailable Concentrations of Metals in Aveiro Lagoon (Portugal)
Source: PLoS One. 2015 Feb 23;10(2):e0118077. doi: 10.1371/journal.pone.0118077 (PMC4338042; doi:10.1371/journal.pone.0118077)
Supplement: S2 Appendix — The full name of the species and the stations number are indicated in this table sheet. (XLSX) [file pone.0118077.s002.xlsx]

## Sheet: % Living
Percentage of specimens of living foraminifera per species and per station	A1	A2	A3	A4	A5	A6	A7	A8	A9	A10	A11	A12	A13	A14	A15	A16	A17	A18	A19	A20	A21	A22	A23	A24	A25	A26	A27	A28	A29	A30	A31	A32	A33	A34	A35	A36	A37	A38	A39	A40	A41	A42	A43	A44	A45	A46	A47	A48	A49
Acostata mariae (Acosta, 1940)	0	0	0	0	0	0	0	0	0	0	0	0	0	0	0	0	0	0	0	0	0	0	0	0	0	0	0	0	0	0	0	0	0	0	0	0	0	0	0.568182	0	0	0	0	0	0	0	0	0	0
Ammobaculites balkwilli Haynes, 1973	0	0	0.671141	0	0.578035	0	0	0	0	0	0.302115	0	0	0.829876	0	0	0	0	0	0.280899	0	0.299401	0.684932	0	0.873362	0	0	2.98013	2.75862	0.287356	0	0	0	0	0	0	0	0	1.13636	0	0	0	0	0	0	0	0	0	0
Ammonia beccarii (Linné, 1758)	0	0.348432	0	0	0	0.322581	2.46305	0	0	0	0	0	0	0	0	0	0	0	0	0	0	0	0	0	0	0	0	0	0	0	0	0	0	0	0	0	0	0	0	0	0	0	0	0	0	0	0	0	0
Ammonia falsobeccarii (Rouvillois, 1974)	0	0	0	0	0	0	0	0	0	0	0	0	0	0	0	0	0	0	0	0	0	0	0	0	0	0	0	0	0	0	0	0	0.273973	0	0	0	0	0	0	0	0	0	0	0	0	0	0	0	0
Ammonia tepida (Cushman, 1926)	64.4578	41.4634	28.8591	56.6265	50.8671	68.0645	80.2956	47.3684	13.8009	73.7288	79.4562	53.3762	63.8629	31.1203	60.6838	56.422	63.4703	83.4437	76.4368	82.0225	79.1908	78.4431	73.2877	61.4815	41.048	55.2273	64.4	45.6954	26.2069	45.6897	17.9272	43.0341	36.4384	65.7971	18.0328	43.75	69.4215	40	9.65909	16.3462	17.8862	53.5714	69.0608	42.2535	20.5607	57.619	60.7692	48.1481	17.7632
Ammoscalaria pseudospiralis Williamson, 1858	0	1.0453	0	0	0.578035	0	0	0	0.678733	0	0	0	0.311526	1.24481	4.8433	1.14679	1.82648	0.331126	0.287356	0	0.578035	0	2.05479	0.740741	1.31004	0.681818	0	0.662252	2.06897	1.14943	0	0	0	0	0	0	0.413223	3.33333	0	0	0	0	0	0	0	0	0	0	0
Ammotium cassis (Parker, 1870)	0	0	0	0	0	0	0	0	0	0	0	0	0	0	0	0	0	0	0	0	0	0.299401	0	0	0	0	0	0	0	0	0	0	0	0	0	0	0	0	0	0	0	0	0	0	0	0	0	0	0
Ammotium salsum (Cushman and Brönnimann, 1948)	0	0	0	0	0	0	0	0	0	0	0	0	0	0	0.2849	0	0	0	0	0	0	0	0	0	0	0	0	0	0	0	0	0	0	0	0	0.961538	0	0	0	0	0	0	0	0	0	0	0	0	0
Arenoparrella mexicana (Kornfeld, 1931)	0	0	0	0	0	0	0	0	0	0	0	2.57235	0.623053	0	0	0	0.456621	0	0.287356	0	0	0	0	0	0	0	0	0.993377	1.37931	0.574713	0.560224	0	0	0	0.327869	0.961538	0	0	0	0	0	0	0.552486	0	0	0	0	0	0
Asterotrochammina aspera Bronniman and Zaninetti, 1984	0	0	0	0	0	0	0	0	0	0	0	0	0	0	0	0	0	0	0	0	0	0	0	0	0	0	0	0	0	0	0	0	0	0	0	0	0	0	0	0	0	0	0	0	0	0	0	0	0
Aubignyna hamblensis Murray, Whittaker and Alve, 2000	0.60241	1.0453	0.671141	0	0.578035	0	0	0	0	0	0.302115	0	0	0	0	0.229358	0	0	0	0	0	0	0	0	0	0.227273	0	0	0	0	0	0	0	0	0	0	0	0	0	0	0	0	0	0	0	0	0	0	0
Balticammina pseudomacrescens Bronnimann, Lutze and Whittaker, 1989	0	0	0	0	0	0	0	0	0	0	0	0	0	0.414938	0	0	0	0	0	0	0	0	0	0	0	0.681818	0	0.331126	0.689655	0	0.280112	0	0	0	0.655738	0	0	0	0	0	0	0	0	0	0	0	0	0	0
Bolivina compacta Sidebottom, 1905	0	0	0	0	0	0	0	0	0	0	0	0.321543	0	0	0	0	0	0	0	0	0	0	0	0	0	0	0	0	0	0	0	0	0	0	0	0	0	0	0	0	0	0	0	0	0	0	0	0	0
Bolivina difformis (Williamson, 1858)	0	0	0	0	0	0	0	0	0	0	0	0	0	0	0	0	0	0	0	0	0	0	0.684932	0	0	0	0	0	0	0	0	0	0	0	0	0	0	0	0	0	0	0	0	0	0	0	0	0	0
Bolivina ordinaria Pheleger and Parker, 1952	0	0	0	0	0.578035	0	0	0	0	0	0	0	0	0	0	0	0	0	0	0	0	0	0	0	0	0.227273	0	0	0	0	0	0	0	0	0	0	0	0	1.70455	0	0	0	0	0	0.934579	0	0	0	9.21053
Bolivina pseudoplicata Heron-Allen and Earland, 1930	0	0	0	0	0	0	0	0	0	0	0	0	0	0	0	0	0	0	0	0	0	0	0	0	0	0	0	0	0	0	0.280112	0	0.273973	0	0	0	0	0	1.70455	0	0.813008	0	0	0	5.60748	0	0	0	1.31579
Bolivina striatula Cushman, 1922	0	0	0	0	0	0	0	0	0	0	0	0	0	0	0	0	0	0	0	0	0	0	0	0	0	0	0	0	0	0	0	0	0	0	0	0	0	0	0	0	0	0	0	0	0	0	0	0	0
Bulimina elongata d’Orbibny, 1826	0	0	0	0	0	0	0	0	0	0	0	0	0	0	0	0	0	0	0	0	0	0	0	0	0	0	0	0	0	0	0.280112	0	0	0	0	0	0	0	0	0	0	0	0	0	0	0	0	0	0
Bulimina gibba Fornasini, 1900	0	0	0	0	0	0	0	0	0	0	0	0	0	0	0	0	0	0	0	0	0	0	0	0	0	0	0	0	0	0	0	0	0	0	0	0	0	0	0.568182	0	0	0	0	0	0	0.47619	0	0	2.63158
Buliminella elegantissima (d’Orbigny, 1839)	0	0	0	0	0	0	0	0	0	0	0	0	0	0	0	0	0	0	0	0	0	0	0	0	0	0	0	0	0	0	0	0	0	0	0	0	0	0	0	0	0	0	0	0	0	0	0	0	1.31579
Buliminella tenuata (Cushman, 1927)	0	0	0	0	0	0	0	0	0	0	0	0	0	0	0	0	0	0	0	0	0	0	0	0	0	0	0	0	0	0	0	0	0	0	0	0	0	0	0	0	0	0	0	0	0	0	0	0	0
Cassidulina laevigata d’Orbigny, 1826 + C. carinata (Silvestri, 1896)	0	0	0	0	0	0	0	0	0	0	0	0	0	0	0	0	0	0	0	0	0	0	0	0	0	0	0	0	0	0	0	0	0	0	0	0	0	0	0.568182	0	0	0	0	0	0	0	0	0	0
Cassidulina minuta Cushman, 1933	0	0	0	0	0	0	0	0	0	0	0	0	0	0	0	0	0	0	0	0	0	0	0	0	0	0	0	0	0	0	0	0	0	0	0	0	0	0	0	0	0.813008	0	0	0	0	0	0	0	0
Cibicides ungerianus (d’Orbigny, 1846)	0	0	0.33557	0	0	0	0.492611	0	0	0	0	0	0	0	0	0	0	0	0	0	0	0	1.36986	0	0	0	0	0	0	0	0	0	0	0	0	0	0	0	1.13636	0.320513	0.813008	5.35714	0	1.40845	3.73832	0	0	0	0
Cornuspira involvens (Reuss, 1850)	0	0	0	0	0	0	0	0	0	0	0	0	0	0	0	0	0	0	0	0	0	0	0	0	0	0	0	0	0	0	0	0	0	0	0	0	0	0	0	0	0	0	0	0	0.934579	0	0	0	0
Cribroelphidium magellanicum (Heron-Allen and Earland, 1932)	0	0	0	0	0	0	0	0	0	0	0	0	0	0	0	0	0	0	0	0	0	0	0	0	0	0	0	0	0	0.287356	0	0	0	0	0	0	0	0	0	0	0	0	0	0	0	0	0	0	0
Cribrostomoides jeffreysii (Williamson, 1858)	0	0	0	0	0	0	0	0	0	0	0	0	0	0	0	0	0	0	0	0	0	0	0.684932	0	0	0	0	0	0	0	0	0	0	0	0	0.480769	0	0	0	0.320513	0	0	0	0	1.86916	0	0	0	0
Deuterammina (Deuterammina) rotaliformis (Heron-Allen and Earland, 1911)	0	0	0	0	0	0	0	0	0	0	0	0	0	0	0	0	0	0	0	0	0	0	0	0	0	0	0	0	0	0	0	0	0	0	0	0	0	0	0.568182	0	0	0	0	0	0	0	0	0	0
Discorbis globularis (d’Orbigny, 1826)	0	0	0	0	0	0	0	0	0	0	0	0	0	0	0	0	0	0	0	0	0	0	0	0	0	0	0	0	0	0	0	0	0	0	0	0	0	0	0	0	0	0	0	0	0	0	0	0	0.657895
Eggerelloides scaber (Williamson, 1858)	0	0	0	0.60241	0	1.93548	0	0	0	0	0	0	0.311526	0	0	0	0.456621	0	0.862069	0	0	0	0	0	0	0	0	0	2.75862	0	0.280112	0	0.547945	0	0	0	0	0	0	0	0	0	0	0	0	0	0	0	0
Elphidium complanatum (d’Orbigny, 1839)	0	0	0	0	0	0	0.492611	0	0	0	0	0	0	0	0	0	0	0	0	0	0	0	0	0	0	0	0	0	0	0	0.280112	0	0	0	0	0	0	0	0	0	0	0	0	0	0	0	0	0	0
Elphidium excavatum (Terquem, 1875)	21.6867	48.0836	46.9799	9.03614	2.89017	1.6129	3.44828	4.67836	0.452489	1.69492	0	3.53698	0.623053	4.14938	5.12821	4.58716	2.73973	1.98675	6.6092	1.40449	2.31214	1.1976	1.36986	1.48148	0.436681	5.68182	5.6	5.62914	4.13793	9.48276	0.280112	1.85759	2.73973	4.05797	0.655738	1.92308	2.06612	3.33333	0.568182	0.641026	4.87805	7.14286	1.65746	8.4507	0.934579	3.80952	3.84615	0	1.97368
Elphidium fichtellianum (d'Orbigny, 1846)	0	0	0	0	0	0	0	0	0	0	0	0	0	0	0	0	0	0	0	0	0	0	0	0	0	0	0	0	0	0	0	0.309598	0	0	0	0	0	0	0	0	0	0	0	0	0	0	0	0	0
Elphidium gerthi Van Voorthuysen, 1957	0	0	0	0	0	0	0	0	0	0	0	0	0	0	0	0	0	0	0.574713	0	0	0	0	0	0	0	0	0	0	0	0.840336	0.619195	1.09589	0	0	0	0.413223	0	1.70455	0.961538	0	0	0	0	0	0	0	0	0
Elphidium gunteri Cole, 1931	0	0	0	0	0	0	0	0	0	0	0	0	0	0	0	0	0	0	0	0	0	0	0	0	0	0	0	0	0	0	0	0	0	0	0	0	0	0	0.568182	0.641026	4.87805	0	0	0	0	0	0	0	0
Elphidium macellum (Fichtel and Moll, 1798)	0	0	0	0	0	0	0	0	0	0	0	0	0	0	0	0	0	0	0	0	0	0	0	0	0	0	0	0	0	0	0	0	0	0	0	0	0	0	0	0	0.813008	0	0	0	0	0	0	0	0
Elphidium margaritaceum Cushman, 1930	0	0	0	0.60241	0	0	0.492611	0	0	0	0	0.321543	1.55763	0	0	0	1.36986	4.30464	3.44828	2.80899	0	0	0	0	0	0.227273	1.2	0	0.689655	0	5.04202	11.1455	9.31507	5.21739	1.96721	1.92308	0.413223	0	1.13636	4.48718	24.3902	0	3.03867	1.40845	5.60748	0.47619	2.30769	0	4.60526
Elphidium williamsoni Haynes, 1973	0	0	0	0	0	0	0	0	0	0	0.302115	0	0.311526	0	0	0	0.913242	0	0	0	0	0	0	0	0	0	1.6	0	0	0.574713	0.560224	1.54799	2.73973	2.6087	0.327869	0	0	0	0	1.92308	1.62602	0	3.8674	0	0	0	0.769231	3.7037	0
Entzia macrescens (Brady, 1870)	0	0	0.33557	0	0.578035	0	0	0	2.71493	0	0	3.21543	0	7.88382	0.854701	0.229358	0.456621	0	0.287356	0	1.15607	0	0.684932	0	0.873362	0.227273	0	0.331126	0	5.17241	6.72269	2.47678	0.821918	0	4.91803	0.961538	0	3.33333	0	0	0	0	0	0	2.80374	0	2.30769	0	0.657895
Fissurina globosocaudata Albani and Yassini, 1989	0	0	0	0	0	0	0	0	0	0.282486	0	0	0	0	0	0	0	0	0	0	0	0	0	0	0	0	0	0	0	0	0	0	0.273973	0	0	0	0	0	0.568182	0	0.813008	0	0.276243	0	0	0	0	0	0
Fissurina lucida (Williamson, 1848)	0	0	0	0	0.578035	0	0	0	0	0.564972	0.302115	0	0	0	0	0	0.456621	0	0	0	0	0	0	0	0	0	0	0	0	0	0	0	0	0	0	0	0	0	0	0.641026	0	0	0.276243	0	0	0	0.769231	0	1.97368
Fissurina orbignyana Seguenza, 1862	0	0	0	0	0	0	0	0	0	0	0	0	0	0	0	0	0	0	0	0	0	0	0	0	0	0	0	0	0	0	0	0	0	0	0	0	0	0	0	0	0	0	0	0	0.934579	0	0	0	0
Gavelinopsis praegeri (Heron-Allen and Earland, 1913)	0	0	0	0	0	0.322581	0.492611	0	0	0	0	0	0	0	0	0	0	0	0	0	0	0	0	0	0	0	0	0	0	0	0	0.619195	0.273973	0	0	0	0	0	16.4773	0.320513	2.43902	3.57143	0	0	3.73832	0	0	0	0
Globocassidulina crassa rossensis Kennett, 1967	0	0	0	0	0	0	0.985222	0	0	0	0	0	0	0	0	0	0	0	0	0	0	0	0	0	0	0	0	0	0	0	0.280112	0.309598	0	0	0	0.480769	0	0	1.70455	0	1.62602	0	0	0	0.934579	0	0	0	0
Hanzawaia nitidula (Bandy, 1953)	0	0	0.33557	0	0	0	0	0	0	0	0	0	0	0	0	0	0	0	0	0	0	0	0	0	0	0	0	0	0	0	0	0	0	0	0	0	0	0	0	0.320513	0	0	0	0	0	0	0	0	0
Haplophragmoides canariensis (d’Orbigny, 1839)	0	0	0	0	0	0	0	0	0	0	0	0	0	0	0	0.229358	0	0	0	0	0	0	0	0	0	0	0	0	0	0	0	0	0	0	0	0.480769	0	0	0	0	0	0	0	0	0	0	0	0	0
Haplophragmoides manilaensis Andersen, 1952	0	0	0	0	0	0	0	0	0	0	0	0	0	0	0.2849	0	0	0	0	0	0	0	0	0	0	0	0	0	0	0	0	0	0	0	0	0	0	13.3333	0	0	0	0	0	0	0	0	0	0	0
Haynesina germanica (Ehrenberg, 1840)	12.0482	7.66551	21.1409	30.1205	39.3064	24.8387	3.94089	24.5614	66.7421	23.4463	10.8761	9.00322	25.2336	33.195	12.8205	34.8624	20.5479	6.95364	6.89655	10.9551	8.67052	17.9641	12.3288	28.8889	46.7249	29.7727	22.4	19.8675	14.4828	18.3908	23.2493	12.6935	33.6986	16.5217	48.8525	36.0577	21.9008	13.3333	21.0227	71.1538	29.2683	12.5	17.1271	45.0704	25.2336	33.3333	19.2308	40.7407	51.3158
Lepidodeuterammina ochracea (Williamson, 1858)	0	0	0	0	0.578035	0	0	0	0	0	0	0	0	0	0	0	0	0	0	0	0	0	0	0	0.436681	0	0	0	0	0	0	0	0.273973	0	0	0	0	0	0	0	1.62602	0	0	0	0	0	0	0	0
Leptohalysis catella (Höglund, 1947)	0	0	0	0	0	0	0	0	0	0	0	0	0	0	0	0	0	0	0	0	0	0	0	0	0	0	0	0	0	0	0	0	0	0	0	0	0	0	0.568182	0	0	0	0	0	0	0	0	0	0
Lobatula lobatula (Walker and Jacob, 1798)	0	0	0	0	0	0	1.97044	0	0	0	0	0	0	0	0	0	0	0	0	0	0	0	0	0	0	0	0	0	0	0	0.840336	0	0.273973	0	0	0.480769	0	0	1.70455	0	0	3.57143	0	0	0	0	0	0	0
Miliammina fusca (Brady, 1870)	0	0.348432	0.33557	1.20482	0	0.322581	0	1.16959	4.0724	0	0	5.46624	0	0.829876	11.6809	0.688073	0	0	0	0	1.7341	0.598802	1.36986	6.66667	0	0.227273	0.4	7.28477	29.6552	4.02299	0.280112	0	0	0	1.63934	2.40385	0	0	0	0	0	0	0	0	0	0	0	0	0
Miliolinella circularis (Bornemann, 1855)	0	0	0	0	0	0	0	0	0	0	0	0	0	0	0	0	0	0	0	0	0	0	0	0	0	0	0	0	0	0	0	0	0	0	0	0.480769	0	0	0	0	0	0	0	0	0	0	0	0	0
Miliolinella subrotunda (Montagu, 1803)	0	0	0	0	0	0	0	0	0	0	0	0	0	0	0	0	0	0	0	0	0	0	0	0	0	0	0	0	0	0	0	0	0	0	0	0	0	0	0	0	0	0	0.276243	0	0.934579	0	0	0	0
Nonionella stella (Cushman and Moyer 1930)	0	0	0	0	0	0	0	0	0	0	0	0	0	0	0	0	0	0	0	0	0	0	0	0	0	0	0	0	0	0	0	0	0	0	0	0	0	0	0.568182	0	0	0	0	0	0	0	0	0	0
Paratrochammina (Lepidoparatrochammina) lepida Brönnimann and Whittaker, 1986	0	0	0	0	0	0	0	0	0	0	0	0	0	0	0	0	0	0	0	0	0	0	0	0	0	0	0	0	0	0	0	0	0	0	0	0	0	3.33333	0	0	0	0	0	0	0	0	0	0	0
Paratrochammina haynesi (Atkinson, 1969)	0	0	0	0	0	0	0	0	0	0	0	0	0	0	0	0	0	0	0	0	0	0	0	0	0	0	0	0	0	0	0	0	0	0	0	0	0	0	0.568182	0	0	0	0	0	0	0	0	0	0
Patellina corrugata Williamson, 1858	0	0	0	0	0	0	0	0	0	0	0	0	0	0	0	0	0	0	0	0	0	0	0	0	0	0	0	0	0	0	0	0	0	0	0	0	0	0	0	0	0	0	0	0	0.934579	0	0	0	0
Planorbulina mediterranensis d’Orbigny, 1826	0.60241	0	0	0	0	0	0	0	0	0	0	0	0	0	0	0	0.456621	0	0.287356	0	0	0	0	0	0	0	0	0	0	0	0.560224	0.619195	0.547945	0	0	0	0	0	32.3864	0	3.25203	10.7143	0	0	7.47664	0	0	0	0
Polysaccammina hyperhalina Medioli, Scott and Petrucci, 1983	0	0	0	0	0	0	0	0	0	0	0	0	0	0	1.1396	0.229358	0	0	0	0	0	0	0	0	0	0	0	0	0	0	0	0	0	0	0	0	0	0	0	0	0	0	0	0	0	0	0	0	0
Polystomammina elongata (Zheng, 1979)	0	0	0	0	0	0	0	0	0	0	0	0.643087	0	0.829876	0	0	0	0	0	0	0	0	2.05479	0	0	2.27273	0	0.662252	2.06897	1.43678	0.280112	0	0	0	0	0	0	0	0	0	0	0	0	0	0	0	0	0	0
Quinqueloculina lata Terquem, 1876	0	0	0	0	0	0	0	0	0	0	0	0	0	0	0	0	0	0	0	0	0	0	0	0	0	0	0	0	0	0	0	0	0	0	0	0	0	0	0	0	0	0	0	0	0.934579	0	0	0	0
Quinqueloculina seminula (Linnaeus, 1758)	0	0	0.33557	0	0.578035	2.58065	4.92611	0	0.226244	0	0.302115	0.96463	0.623053	0	0	0.229358	2.73973	2.98013	2.58621	1.96629	3.46821	0	2.05479	0.740741	0.436681	0.454545	0	0.662252	0	0	7.84314	14.5511	8.76712	4.05797	1.96721	2.88462	3.71901	0	0	1.28205	4.06504	3.57143	0.276243	1.40845	8.41121	4.28571	6.92308	0	2.63158
Rosalina williamsoni (Chapman and Parr, 1932)	0	0	0	0	0	0	0	0	0	0	0	0	0	0	0	0	0	0	0	0	0	0	0	0	0	0	0	0	0	0	0	0	0	0	0	0	0	0	0	0	0	0	1.9337	0	0	0	0	0	0
Rotaliella heterocaryotica Grell, 1954	0	0	0	0	0	0	0	0	0	0	0	0	0	0	0	0	0	0	0	0	0	0	0	0	0	0	0	0	0	0	0	0	0	0	0	0	0	0	0	0	0	0	0	0	0	0	0	0	0
Sahulia conica (d’Orbigny, 1840)	0	0	0	0	0	0	0	0	0	0	0	0	0	0	0	0	0	0	0	0	0	0	0	0	0	0	0	0	0	0	0	0	0	0	0	0	0	0	1.13636	0	0	0	0	0	0	0	0	0	0
Scherochorella moniliforme (Siddall, 1886)	0	0	0	0	0	0	0	0	0.452489	0	0	0	0	0	0.569801	0	0	0	0	0.280899	0	0.299401	0	0	1.31004	0.454545	0	0.662252	0	0.862069	0	0	0	0	0	0	0	0	0	0	0	0	0	0	1.86916	0	0	0	0
Siphonaperta agglutinans (d'Orbigny, 1839)	0	0	0	0	0	0	0	0	0	0	0	0	0	0	0	0.229358	0	0	0	0	0	0	0	0	0	0	0	0.662252	0	0	0	0	0	0	0	0	0	0	0	0	0	0	0	0	0	0	0	0	0
Siphotrochammina lobata Lévi, 1969	0	0	0	0	0	0	0	0	0	0	0	0.643087	0	1.24481	0	0.229358	0.456621	0	0	0	0	0	0	0	0	0	0	0.993377	0	0.574713	0	0	0	0	0	0	0	0	0	0	0	0	0	0	0	0	0	3.7037	0
Stainforthia loeblichi Feyling-Hanssen, 1954	0	0	0	0	0	0	0	0	0	0	0	0	0	0	0	0	0	0	0	0	0	0	0	0	0	0	0	0	0	0	0	0	0	0	0	0	0	0	0	0	0	0	0	0	0.934579	0	0	0	0
Textularia earlandi Parker, 1952	0	0	0	0	0	0	0	0	0	0.282486	0	0	0	0	0	0	0.456621	0	0	0.280899	0	0	0	0	0	0	0	0	0	0	0	0	0	0	0	0	0	0	0	0	0	0	0	0	0.934579	0	0	0	0
Tiphotrocha comprimata (Cushman and Brönnimann, 1948)	0	0	0	0	0	0	0	0	0	0	0	2.57235	0	0.829876	0	0	0	0	0	0	1.15607	0.299401	0	0	1.31004	0.681818	0	2.31788	0.689655	4.88506	0	0	0	0	0.327869	0.480769	0.413223	0	0	0	0	0	0	0	0	0	0	0	0
Tiphotrocha concava Seiglie, 1965	0	0	0	0	1.15607	0	0	0	0	0	0	0	0	0	0	0	0	0	0	0	0	0	0	0	0	0	0	0	0	0	0	0	0	0	0	0	0	0	1.70455	0.641026	0	0	0.276243	0	0.934579	0	0	0	1.97368
Trochammina inflata (Montagu, 1808)	0.60241	0	0	1.80723	1.15607	0	0	22.2222	10.8597	0	8.1571	17.3633	6.54206	17.4274	1.7094	0.688073	3.19635	0	1.43678	0	1.7341	0.598802	1.36986	0	5.24017	2.95455	4.4	10.2649	12.4138	6.6092	33.3333	10.2167	1.64384	1.73913	20.3279	5.28846	1.23967	0	0	0	0	0	1.38122	0	2.80374	0	3.07692	3.7037	1.97368
Trochamminita irregularis Cushman and Brönnimann, 1948	0	0	0	0	0	0	0	0	0	0	0	0	0	0	0	0	0	0	0	0	0	0	0	0	0	0	0	0	0	0	0	0	0	0	0	0	0	6.66667	0	0	0	0	0	0	0	0	0	0	0
Trochamminita salsa (Cushman and Brönnimann, 1948)	0	0	0	0	0	0	0	0	0	0	0	0	0	0	0	0	0	0	0	0	0	0	0	0	0	0	0	0	0	0	0	0	0	0	0	0	0	13.3333	0	0	0	0	0	0	0	0	0	0	0
Total	100	100	100	100	100	100	100	100	100	100	100	100	100	100	100	100	100	100	100	100	100	100	100	100	100	100	100	100	100	100	100	100	100	100	100	100	100	100	100	100	100	100	100	100	100	100	100	100	100
[truncated: 4 more columns]
